# Supplementary material for: ATACAmp: a tool for detecting ecDNA/HSRs from bulk and single-cell ATAC-seq data
Source: BMC Genomics. 2023 Nov 10;24:678. doi: 10.1186/s12864-023-09792-6 (PMC10638764; doi:10.1186/s12864-023-09792-6)
Supplement: Supplementary file 1 — Supplementary Material 1 [file 12864_2023_9792_MOESM1_ESM.xlsx]

## Sheet: Sheet1
Accession	Alias/Bam_File	Seq_Type	Library_Type	Cell_type/Organization
SRR12900671	COLO320HSR_rep2_ ATAC	ATAC	sc	COLO320HSR
GSE160148		RNA	sc	COLO320HSR/DM
SRR8236747	SRR8236747.sorted.bam	WGS	bulk	PC3
SRR8236758	SRR8236758.sorted.bam	ATAC	bulk	COLO320DM
SRR9140500	SRR9140500.sorted.bam	ATAC	bulk	GBM39HSR
SRR8236755	SRR8236755.sorted.bam	ATAC	bulk	GBM39
SRR8236756	SRR8236756.sorted.bam	ATAC	bulk	GBM39
SRR8236757	SRR8236757.sorted.bam	ATAC	bulk	COLO320DM
SRR9140502	SRR9140502.sorted.bam	ATAC	bulk	COLO320HSR
SRR9140503	SRR9140503.sorted.bam	ATAC	bulk	COLO320HSR
SRR14634042		ATAC	bulk	SNU16
SRR8236759		ATAC	bulk	PC3
SRR12900667	COLO320DM_rep8_ ATAC	ATAC	sc	COLO320DM
SRR9157088	COLO320HSR	WGS	bulk
SRR8236746	COLO320DM	WGS	bulk
SRR8670768	SNU16	WGS	bulk
SRR8236745	GBM39	WGS	bulk
