# Supplementary material for: ATACAmp: a tool for detecting ecDNA/HSRs from bulk and single-cell ATAC-seq data
Source: BMC Genomics. 2023 Nov 10;24:678. doi: 10.1186/s12864-023-09792-6 (PMC10638764; doi:10.1186/s12864-023-09792-6)
Supplement: Supplementary file 2 — Supplementary Material 2 [file 12864_2023_9792_MOESM2_ESM.xlsx]

## Sheet: Experimental and AA_result
PC3_validated_hg38
chr8	121853389	121954300	100911
chr8	132851686	132892344	40658
chr8	133661572	133824065	162493
chr8	127717002	127818977	101975
chr8	130455524	130696951	241427
chr8	141195337	141237973	42636
COLO320DM_validated_hg38
chr6	230000	410000	180000
chr8	126407755	128037754	1629999
chr8	129247754	129287754	40000
chr13	27795863	27995863	200000
chr16	33497533	33657533	160000
SNU16_validated_hg38
chr8	127647189	127752737	105548
chr8	127949633	128026164	76531
chr11	35045676	35059075	13399
chr11	34980367	34983035	2668
chr11	34968281	34980366	12085
chr11	34965362	34968280	2918
chr11	34886231	34965361	79130
chr11	34886004	34886230	226
chr11	34879187	34886003	6816
chr8	127142840	127143049	209
chr11	34886004	34886230
chr11	41437304	41437419	115
chr11	41437269	41437303	34
chr8	127222199	127247295	25096
chr8	126600764	126600905	141
chr8	126509826	126537855	28029
chr8	126537856	126546309	8453
chr11	34988453	35045675	57222
chr11	34983036	34988452	5416
chr8	127486621	127487754	1133
chr8	127487755	127574418	86663
chr8	127574419	127647188	72769
PC3_AA
chr8	111219274	111459618	240344
chr8	118438897	119143892	704995
chr8	121258870	121578868	319998
chr8	121753865	122073864	319999
chr8	122665922	122886267	220345
chr8	123118399	123328743	210344
chr8	123853844	124248842	394998
chr8	126148623	126878967	730344
chr8	127599185	127953806	354621
chr8	128453460	128748798	295338
chr8	130313779	131085868	772089
chr8	131777443	131987787	210344
chr8	132751686	132922030	170344
chr8	133558748	133934065	375317
chr8	136442640	137182985	740345
chr8	137206649	137386993	180344
chr8	138150866	138611210	460344
chr8	139074742	139395086	320344
chr8	139466165	139736510	270345
chr8	141127612	141377957	250345
chr8	144064190	144484535	420345
COLO320DM_AA
chr3	111445237	111655748	210511
chr6	154996	414993	259997
chr8	126323820	128098804	1774984
chr8	129163964	129384476	220512
chr13	27768088	28088088	320000
chr16	33467581	33732842	265261
SNU16_AA
chr8	98144105	98354503	210398
chr8	124643836	124908836	265000
chr8	125109518	125119915	10397
chr8	126143821	128283802	2139981
chr10	120215450	121940452	1725002
chr11	18880358	19110756	230398
chr11	33589280	33599677	10397
chr11	34444486	34454883	10397
chr11	34590919	38561019	3970100
chr11	41226095	42321119	1095024
chr11	43919218	43929615	10397
chr11	44279343	44289741	10398
chr18	51181728	51192125	10397

## Sheet: ATACAmp_result
COLO320DM single cell
amplicon_id	chr_name	start_site	end_site	length	gene
1248	16	33344230	33431230	87000	TP53TG3,TP53TG3C,LOC105369266,TP53TG3F,TP53TG3E,TP53TG3B,LOC102723655
3062	8	130277390	130287390	10000	ASAP1
3234	8	128206232	128325232	119000
3064	8	127997937	128120937	123000	MIR1207,PVT1,MIR1206
1246	16	33293089	33296089	3000
2759	6	256190	383190	127000	DUSP22
3186	8	128121842	128204842	83000	MIR1208
1245	16	32296519	32301519	5000
3082	8	127816213	127993213	177000	PVT1,TMEM75,MIR1205
1247	16	32349447	32371447	22000
3364	8	135017057	135020057	3000
1255	16	33239097	33242097	3000
3061	8	127437402	127813402	376000	PVT1,MYC,CASC11,CASC8,MIR1204
4193	22	24665296	24668296	3000
3452	8	128332468	128392468	60000
4149	15	20459784	20462784	3000	HERC2P3
3068	8	128393562	129010562	617000	LINC00976,LINC00824
749	13	28381083	28555083	174000	FLT1
SNU16
1124	chr11	38175328	38179328	4000
659	chr10	120319347	120467347	148000	PLPP4,RPL21
1115	chr11	34879102	35394102	515000	MIR1343,SNORD164,LOC100507144,CD44,SLC1A2,PDHX,APIP
1202	chr11	37956503	37961503	5000
778	chr10	120921919	121900919	979000	FGFR2,ATE1
780	chr10	120468541	120638541	170000	PLPP4,LINC01561
4509	chr8	126509163	126580163	71000	LRATD2
4510	chr8	127222230	127262230	40000	CASC21
1203	chr11	35856739	35860739	4000
774	chr10	120819045	120912045	93000	WDR11,WDR11-AS1
4525	chr8	127263406	127313406	50000	CASC21,CASC8
4531	chr8	127320597	127379597	59000	CASC21,CASC8
4935	chr11	35931790	35934790	3000
COLO320DM
654	chr16	33623935	33628935	5000
516	chr8	129265066	129275066	10000
656	chr6	256256	383256	127000	DUSP22
515	chr8	126424971	126800971	376000	LRATD2
548	chr8	127320717	127379717	59000	CASC8,CASC21
518	chr8	126985650	127108650	123000	PRNCR1,PCAT1,PCAT2
524	chr8	127109557	127192557	83000	CASC19
535	chr8	126803894	126980894	177000
97	chr13	27807683	27976683	169000	PLUT,PDX1,CDX2,LINC00543
505	chr8	127381823	127997823	616000	CASC11,CCAT2,MIR1205,POU5F1B,CASC21,PVT1,MYC,MIR1204,CASC8,TMEM75
545	chr8	127193990	127312990	119000	CASC19,CASC8,CCAT1,CASC21
PC3
92	chr8	130455457	130729457	274000
150	chr8	128552697	128555697	3000	LINC00824
215	chr8	137211000	137236000	25000
200	chr8	137135122	137145122	10000
101	chr8	118541631	118551631	10000	SAMD12
126	chr8	138447130	138548130	101000	FAM135B
112	chr8	132850985	132893985	43000	TG
100	chr8	138244471	138337471	93000	FAM135B
162	chr8	126566126	126642126	76000
131	chr8	121426157	121436157	10000
127	chr8	121362811	121413811	51000
104	chr8	121852764	121954764	102000
94	chr8	118553746	118799746	246000	SAMD12-AS1,SAMD12
108	chr8	123955069	124146069	191000	FER1L6-AS1,FER1L6,FER1L6-AS2
199	chr8	131877661	131883661	6000
120	chr8	137237607	137274607	37000
148	chr8	139586865	139636865	50000	KCNK9
142	chr8	141188771	141283771	95000	DENND3,SLC45A4,LOC105375787
96	chr8	118835388	118932388	97000	TNFRSF11B
106	chr8	139181281	139367281	186000
170	chr8	137003841	137073841	70000
110	chr8	133660822	133824822	164000	LOC105375773,LOC101927798
89	chr8	111334085	111361085	27000
128	chr8	126247799	126264799	17000
121	chr8	118800263	118834263	34000
98	chr8	136870211	136878211	8000	LINC02055
90	chr8	122773019	122784019	11000	ZHX2
102	chr8	136574527	136641527	67000	LINC02055
146	chr8	127716102	127834102	118000	CASC11,PVT1,MYC,MIR1204
160	chr8	132769925	132776925	7000	PHF20L1
116	chr8	137161094	137188094	27000
123	chr8	119050852	119054852	4000	COLEC10
145	chr8	123227629	123230629	3000	ZHX1-C8orf76,C8orf76

## Sheet: circle_finder_result
chr_id	start_site	end_site	split_reads_number	length
PC3_circle_finder_hg38(SRR8236759)
COLO320DM_circle_finder_hg38(SRR8236757)
chr10	14685573	28626123	1	13940550
SUN_circle_finder_hg38(SRR14634042)
chr10	105765360	105765853	1	493
chr10	113753443	119596968	1	5843525
chr10	120382672	120981885	1	599213
chr10	120545783	121900616	6	1354833
chr10	121060689	121664648	1	603959
chr10	121217731	121218488	1	757
chr10	121281104	121281302	1	198
chr10	121467043	121744928	3	277885
chr10	121467545	121467914	1	369
chr10	121477175	121477564	1	389
chr10	121519385	121519777	1	392
chr10	121567771	128330962	1	6763191
chr10	121633054	121633465	1	411
chr10	121675276	121675478	1	202
chr10	121680979	121681168	1	189
chr10	121759159	121761590	1	2431
chr10	121793489	121798085	1	4596
chr10	130300872	130301712	1	840
chr10	14592693	14593127	1	434
chr10	28059576	28059771	1	195
chr10	30636350	30636710	1	360
chr10	43294106	121695214	1	78401108
chr10	600428	600571	1	143
chr10	76537355	76537598	1	243
chr1	100943413	100943648	1	235
chr1	105973072	232683444	1	126710372
chr1	109290764	109291206	1	442
chr1	113191474	113191979	1	505
chr11	20534279	20534645	1	366
chr1	12132221	12133225	1	1004
chr11	33192618	33192983	1	365
chr11	34939447	35076628	1	137181
chr11	34965365	38181181	2	3215816
chr11	35296681	35297051	1	370
chr11	35331131	35331916	1	785
chr11	35931730	36274871	1	343141
chr11	40717682	68978051	1	28260369
chr1	145647840	238188366	1	92540526
chr11	50097108	50097519	1	411
chr1	152502569	152502779	1	210
chr11	55937529	55937723	1	194
chr1	156212967	156213047	1	80
chr1	157175388	157175576	1	188
chr11	61878312	62449651	1	571339
chr11	62205852	62206471	1	619
chr11	68020688	70581114	1	2560426
chr11	79276910	79277143	1	233
chr1	17981602	17981805	1	203
chr1	183159791	207175148	1	24015357
chr11	86425925	86426313	1	388
chr1	192744545	192744921	1	376
chr1	202135102	202135470	1	368
chr12	101698886	101699108	1	222
chr12	104286872	104287215	1	343
chr12	107603205	107603406	1	201
chr12	109081250	109081462	1	212
chr12	1122642	1122704	1	62
chr12	117882913	117883128	1	215
chr12	132236911	132237167	1	256
chr12	23292451	23292849	1	398
chr1	225700468	225700681	1	213
chr12	26826372	26826595	1	223
chr12	37258527	37259251	1	724
chr12	40013545	40013758	1	213
chr1	24129919	24130120	1	201
chr12	45389141	45389548	1	407
chr12	57742210	57745109	1	2899
chr12	61913865	61914086	1	221
chr12	62887766	62887982	1	216
chr1	26556052	26558261	1	2209
chr12	75181029	75181395	1	366
chr12	89384633	89384861	1	228
chr12	99555248	99555634	1	386
chr13	108668612	108668967	1	355
chr13	20999215	20999461	1	246
chr1	32547943	232364314	1	199816371
chr13	26254817	113252309	1	86997492
chr13	59102820	59103208	1	388
chr13	69687556	69687762	1	206
chr13	82874770	82874960	1	190
chr14	100534828	100535040	1	212
chr14	24146505	92688984	1	68542479
chr1	43607334	43607692	1	358
chr14	37195488	38699302	1	1503814
chr14	39033513	39033642	1	129
chr14	49741924	55129780	1	5387856
chr14	50661600	50661984	1	384
chr14	55827140	55827492	1	352
chr14	97052962	97053186	1	224
chr1	52084215	52084427	1	212
chr15	27322447	70845687	1	43523240
chr15	70406644	70406859	1	215
chr15	77994585	78756894	1	762309
chr15	90659734	90660318	1	584
chr16	1039116	1039170	1	54
chr16	19380118	19380524	1	406
chr16	51876534	51877211	1	677
chr16	54965050	54965255	1	205
chr16	60336047	60336459	1	412
chr16	61171099	61171336	1	237
chr16	61904840	61905192	1	352
chr16	6567504	6567704	1	200
chr16	67093516	67161402	1	67886
chr1	67815872	67816351	1	479
chr16	81677699	81677914	1	215
chr16	85975027	85975618	8	591
chr16	89028157	89034667	1	6510
chr17	19449580	19449978	1	398
chr17	33136675	33137053	1	378
chr1	74083958	74084161	1	203
chr17	56257844	56258207	1	363
chr17	56571848	56572059	1	211
chr17	62063833	72945328	1	10881495
chr17	68921656	68984330	1	62674
chr17	81901379	81901582	1	203
chr18	66624420	66624631	1	211
chr18	76401715	76401829	1	114
chr1	87675332	87675571	1	239
chr19	10701311	41066511	1	30365200
chr19	32862271	34670316	1	1808045
chr19	47257523	47257919	1	396
chr19	4988843	4989948	1	1105
chr19	56309420	58575461	1	2266041
chr20	34621655	34719856	1	98201
chr20	41223850	41224738	1	888
chr20	57483796	57483993	1	197
chr20	62321197	62321568	2	371
chr20	64078177	64078281	1	104
chr20	8394513	8394708	1	195
chr2	105149524	105149740	1	216
chr2	109315453	109315830	1	377
chr2	111884223	111884508	1	285
chr2	123817285	123817476	1	191
chr2	133889534	180243844	1	46354310
chr2	168685075	168685456	1	381
chr2	203841286	203841509	1	223
chr2	204333999	204334401	1	402
chr2	227499940	227500576	1	636
chr22	28884301	28884515	1	214
chr2	40065633	40065759	1	126
chr2	41556276	41556669	1	393
chr2	42041946	42042236	1	290
chr2	52725628	52725817	1	189
chr2	59214943	59215157	1	214
chr2	60304078	60304512	1	434
chr2	71731633	71731999	1	366
chr2	73292015	96209055	1	22917040
chr2	956677	133070033	1	132113356
chr2	9735676	9736268	1	592
chr3	109725104	109725318	1	214
chr3	115890323	115890516	1	193
chr3	116532614	116533026	1	412
chr3	138971568	138971942	1	374
chr3	141979212	141979598	1	386
chr3	153120505	153640990	1	520485
chr3	187212281	187212486	1	205
chr3	197364709	197364935	1	226
chr3	21161889	45167655	1	24005766
chr3	29797058	29797485	1	427
chr3	4567195	4567572	1	377
chr3	47433974	47443569	1	9595
chr3	57970893	57972684	1	1791
chr3	83683018	83683232	1	214
chr4	102853735	102854348	1	613
chr4	141416242	141416432	1	190
chr4	144815226	144815714	1	488
chr4	149209195	149209963	1	768
chr4	153907622	153907849	1	227
chr4	158210292	169238668	1	11028376
chr4	174451890	174604603	1	152713
chr4	187959294	187959421	1	127
chr4	40377690	40377987	1	297
chr4	96429194	96429607	1	413
chr5	116374682	116375055	1	373
chr5	130777668	130781307	1	3639
chr5	137016868	137017070	1	202
chr5	15594031	15594234	1	203
chr5	158137936	158138171	1	235
chr5	175595525	175596123	1	598
chr5	181126386	181127036	1	650
chr5	19131611	20377860	1	1246249
chr5	20324910	20325122	1	212
chr5	44593330	44593427	1	97
chr5	62235665	80186847	1	17951182
chr5	6416124	6416367	1	243
chr5	88883517	89683272	1	799755
chr6	104647524	104648165	1	641
chr6	106230060	106231030	1	970
chr6	118940825	118941155	1	330
chr6	11918720	11918924	1	204
chr6	12893681	12893876	1	195
chr6	138386285	138386621	1	336
chr6	144266199	144322379	1	56180
chr6	154906144	154906523	1	379
chr6	35493814	125595743	1	90101929
chr6	4886484	4886862	1	378
chr7	109259227	130298994	1	21039767
chr7	115202358	115202733	1	375
chr7	137193424	137193825	1	401
chr7	152675383	152675760	1	377
chr7	19651458	19651878	1	420
chr7	22356049	22356217	1	168
chr7	27901848	27902196	1	348
chr7	41236865	41237056	1	191
chr7	42313584	100535361	1	58221777
chr7	45068433	158786115	1	113717682
chr7	45195262	45195466	1	204
chr7	75864442	75864802	1	360
chr7	76998862	76999012	1	150
chr7	76998862	76999020	1	158
chr7	82285497	98673691	1	16388194
chr7	85291354	85291545	1	191
chr7	87037267	87037444	1	177
chr7	8774307	158149127	1	149374820
chr7	91754522	91766251	1	11729
chr7	92052185	92074425	1	22240
chr7	94559961	94560381	1	420
chr8	102129088	102129288	1	200
chr8	10472354	10472730	1	376
chr8	108273458	108273848	1	390
chr8	11744406	11744607	1	201
chr8	117581958	117582149	1	191
chr8	121712764	121712955	1	191
chr8	127515724	127999801	1	484077
chr8	127644782	127645008	1	226
chr8	127665858	127666244	1	386
chr8	127700037	127700882	1	845
chr8	41799251	41800003	1	752
chr8	61512754	86602054	1	25089300
chr8	70318366	123401433	1	53083067
chr8	79668865	81908125	1	2239260
chr8	99622029	127507383	1	27885354
chr9	103142149	103142357	1	208
chr9	107749715	108580168	1	830453
chr9	111940224	111940451	1	227
chr9	123785537	123785728	1	191
chr9	128689616	130688124	1	1998508
chr9	128875678	128875862	1	184
chr9	20609044	20609247	1	203
chr9	28356282	28356483	1	201
chr9	86571180	86572673	1	1493
chr9	90766999	108057943	1	17290944
chr9	90955472	90955686	1	214
chr9	98190799	98192014	1	1215
chrM	0	16563	1	16563
chrM	0	16567	3	16567
chrM	0	16569	55	16569
chrM	103	262	1	159
chrM	10620	10976	1	356
chrM	10651	14434	1	3783
chrM	10728	16310	2	5582
chrM	11642	15857	1	4215
chrM	11981	12498	1	517
chrM	12472	15609	1	3137
chrM	12500	15774	1	3274
chrM	12974	13829	1	855
chrM	12995	13146	1	151
chrM	13117	13366	1	249
chrM	13337	13515	1	178
chrM	13560	13664	1	104
chrM	13858	13993	1	135
chrM	14636	15451	1	815
chrM	14835	16435	1	1600
chrM	15165	15339	1	174
chrM	15518	16152	1	634
chrM	15546	15855	1	309
chrM	1730	9353	1	7623
chrM	1810	2001	1	191
chrM	1853	15896	1	14043
chrM	1967	2537	1	570
chrM	2136	2443	1	307
chrM	2	16569	1	16567
chrM	2268	2767	1	499
chrM	3052	3601	1	549
chrM	310	16193	1	15883
chrM	3155	12976	1	9821
chrM	3727	11990	1	8263
chrM	3789	3920	1	131
chrM	5110	13565	1	8455
chrM	517	12195	1	11678
chrM	5299	8945	1	3646
chrM	5338	15485	1	10147
chrM	5436	11873	1	6437
chrM	6239	12665	1	6426
chrM	7200	8748	1	1548
chrX	111119423	111119613	1	190
chrX	114474479	144944213	1	30469734
chrX	41713715	41713907	2	192
chrX	42086013	42086370	1	357
chrX	72151953	72152309	1	356
chrX	77623280	77623700	1	420
chrX	84753728	84753956	1	228
chrX	8616192	8617007	1	815
chrX	9241268	9241718	1	450
chrY	10863378	10950912	1	87534
chrY	10945178	11295108	1	349930
				1690409926

## Sheet: ecDNA lengths
ecDNA lengths predicted by different methods
	PC3	COLO320DM	SNU16
Experiment_validated	690100	2209999	559601
AA(AmpliconArchitect)	7961467	3051642	8743766
ATACAmp	2263000	1995000	2141000

## Sheet: false_positive_region_depth
	COLO320DM	PC3	SNU16
False_positive_region	64	8	610
Validated_region	3718	47	1713
