# Supplementary material for: ATACAmp: a tool for detecting ecDNA/HSRs from bulk and single-cell ATAC-seq data
Source: BMC Genomics. 2023 Nov 10;24:678. doi: 10.1186/s12864-023-09792-6 (PMC10638764; doi:10.1186/s12864-023-09792-6)
Supplement: Supplementary file 3 — Supplementary Material 3 [file 12864_2023_9792_MOESM3_ESM.xlsx]

## Sheet: Sheet1
	COLO320DM			SNU16			PC3
	ATACamp	AA	Circle_finder	ATACamp	AA	Circle_finder	ATACamp	AA	Circle_finder
Precision	1	0.7242	0	0.2219	0.064	0.000195732	0.3106	0.08668	0
Recall	0.8434	1	0	0.999	1	0.591257	1	1	0
F1	0.915	0.84	0	0.3623	0.12	0.000391335	0.474	0.1595	0
mean
	ATACamp	AA	Circle_finder
Precision	0.5108	0.2916	6.52441e-05
Recall	0.9475	1	0.197086
F1	0.5837	0.3732	0.000130445
